# Supplementary material for: Factors influencing subclinical atherosclerosis in patients with biopsy-proven nonalcoholic fatty liver disease
Source: PLoS One. 2019 Nov 13;14(11):e0224184. doi: 10.1371/journal.pone.0224184 (PMC6853607; doi:10.1371/journal.pone.0224184)
Supplement: S1 File — Raw data including pathological findings and baPWV. (XLSX) [file pone.0224184.s002.xlsx]

## Sheet: Sheet1
Age	Age≥55=1	Female=1	BMI	Diabetes(yes=1)	Hypertension(yae=1)	Plt	Alb	AST	ALT	γ-GT	T-cho	HDL-cho	TG	FIB-4 index	NFS	Type Ⅳ collagen 7s	Hyaluronic acid	WFA+M2BP	Steatosis	Inflammation	Balloning	Stage	0 (F0-2) 1 (F3-4)	baPWV≥1600cm/s=1	Smoking(yes=1)
18	0	0	34.5345	0	0	27.1	4.3	100	188	58	216	41	196	0.484422	-3.59717	3.6	10	0.63	2	3	1	1	0	0	0
24	0	0	27.3797	0	0	20.6	5	89	305	296	242	41	195	0.593723	-3.90243	3	10	0.76	2	1	1	1	0	0	0
25	0	0	28.8343	0	0	24.3	4.5	58	94	78	150	45	92	0.615457	-3.55773	3.8	12.1	1.13	3	1	1	0	0	0	1
27	0	0	27.5707	0	0	16.7	4.2	35	55	95	219	37	313	0.763017	-2.39735	3	10	0.3	1	2	1	0	0	0	0
28	0	0	25.0449	0	0	24.3	4.5	145	401	96	175	40	96	0.834349	-4.0558	4.5	11.5	1.66	1	1	1	2	0	0	0
28	0	1	33.3008	1	0	41.1	3.9	61	92	73	192	47	204	0.433264	-3.63931	3.7	76.3	0.77	2	1	1	0	0	0	1
29	0	1	26.157	1	0	29.4	4.1	20	39	46	248	42	188	0.315899	-3.03355	2.7	10	0.74	2	3	1	0	0	0	0
30	0	0	30.1162	1	0	20.1	4.2	35	93	55	214	37	139	0.541691	-1.6165	3.8	19.6	0.84	1	0	0	1	0	0	0
31	0	0	30.1764	0	0	19	4.2	58	127	87	151	50	147	0.839719	-2.48129	3.9	26.1	0.28	3	2	1	2	0	0	1
32	0	0	27.491	0	0	27.5	4	145	144	38	174	36	145	1.40606	-1.99497	8	35	1.07	1	2	2	2	0	0	0
32	0	0	41.1053	1	1	20.5	4	37	85	61	182	38	154	0.626453	-0.371159	3.5	18.9	0.71	1	1	1	1	0	0	0
33	0	0	26.3158	0	0	22.3	4.1	53	95	369	216	62	133	0.80468	-3.033	2.9	24.3	0.61	1	1	0	0	0	0	1
33	0	0	30.9871	0	0	27	4.1	37	69	41	212	35	313	0.544412	-3.22634	3.5	17.2	0.79	1	1	1	2	0	0	1
34	0	1	31.2262	0	1	21.9	4	58	99	70	179	34	390	0.904993	-2.38874	3.5	18.8	0.66	2	2	1	1	0	0	0
35	0	1	37.7732	0	0	24.8	3.9	142	277	132	224	41	197	1.20411	-2.11981	3.9	11.8	0.89	2	1	1	1	0	0	1
36	0	1	26.4781	0	0	20.6	4.4	95	147	57	222	62	93	1.36931	-2.79626	4.4	22.2	0.74	3	2	1	2	0	0	1
37	0	0	38.0571	0	0	23.1	4.3	161	256	107	235	52	190	1.61174	-0.817019	4.1	10	1.21	3	2	2	2	0	0	0
38	0	0	30.8258	0	0	23.4	4.3	36	101	97	233	51	184	0.581714	-2.89851	4.1	10	0.62	2	2	1	1	0	0	1
39	0	0	30.8386	0	0	23.9	4.1	110	201	132	191	34	385	1.26608	-2.60438	7.2	87.4	1.25	3	1	1	1	0	0	1
39	0	1	32.6775	0	0	29	3.8	53	92	102	240	60	225	0.743102	-2.86798	3.3	17.5	0.6	2	2	1	2	0	1	0
40	0	0	25.6309	1	1	24.5	4.3	39	95	80	126	36	93	0.653276	-2.27228	3.7	11	0.47	2	2	1	2	0	0	0
40	0	0	30.3354	0	0	21.9	4.6	50	79	55	180	40	245	1.02748	-2.59989	3.1	11	0.42	2	1	1	1	0	0	0
40	0	1	28.0557	0	0	30	5	57	100	202	265	48	226	0.76	-4.19346	4.7	35.9	0.62	2	2	1	0	0	0	1
42	0	1	30.8642	0	1	16	4.5	61	69	52	252	29	199	1.92768	-0.264548	5.2	31.2	0.9	2	1	2	1	0	0	0
42	0	0	36.9079	0	1	20.3	4.5	44	72	79	201	44	115	1.07285	-1.65566	3.6	44.1	0.49	2	1	1	0	0	0	0
42	0	1	22.6085	0	0	20.6	4.3	29	22	52	229	73	103	1.26058	-2.2068	3	30.7	0.34	1	1	0	1	0	0	1
44	0	0	21.3653	0	0	25.5	4.4	35	49	254	247	48	198	0.862745	-3.55052	4.8	37.5	0.44	1	1	0	1	0	0	0
44	0	0	29.131	1	0	21.1	5.2	99	87	66	210	34	480	2.21333	-1.22713	5.5	22.4	0.9	1	2	1	2	0	0	1
45	0	1	27.7654	1	0	8.8	3.7	25	26	19	216	47	109	2.50717	1.09587	4.4	11.6	1.27	1	1	0	1	0	0	0
45	0	1	25.1532	0	0	16.9	4.1	52	73	39	194	40	109	1.62057	-0.713398	3.4	10.2	0.73	2	1	1	1	0	0	0
45	0	0	30.7908	1	0	24.7	3.9	22	38	27	208	43	122	0.650199	-1.1975	4.5	39.9	0.61	1	1	0	0	0	0	1
45	0	0	27.0914	0	0	18.3	4.2	30	51	23	186	50	158	1.03299	-2.03205	4.2	10	0.5	2	1	0	0	0	0	1
46	0	0	29.7265	1	1	22.9	4.8	40	98	142	193	53	201	0.811651	-1.78963	4.1	18	0.33	2	1	1	1	0	0	0
46	0	0	23.8697	0	1	18.2	4.1	24	34	53	229	50	101	1.0403	-2.10242	4.5	11.5	0.65	3	1	1	0	0	0	0
46	0	0	34.709	1	0	25.7	4	59	110	68	174	51	107	1.00689	-1.03035	4.5	153.4	0.55	2	0	0	0	0	0	0
47	0	0	25.9592	0	0	36.8	4.2	32	60	188	312	44	251	0.527624	-4.52384	4.1	41.5	0.86	1	1	1	1	0	0	1
48	0	0	32.6001	0	0	18.9	4.2	47	72	186	164	51	197	1.40673	-1.41734	3.9	17.5	0.37	1	2	1	1	0	0	0
48	0	1	21.6448	0	0	26.9	3.6	102	113	38	245	57	105	1.71218	-2.84376	3.9	24.9	0.82	2	2	1	1	0	0	0
49	0	0	30.8819	1	1	12.5	3.7	85	129	73	145	32	126	2.93366	0.756227	8.1	159.7	2.13	1	2	1	2	0	0	1
50	0	1	32.5582	0	1	24.6	4.5	154	124	137	275	34	360	2.8109	-1.70302	7.5	60.4	0.84	3	2	2	1	0	0	0
50	0	1	21.9261	0	0	26.8	4	34	44	242	239	42	351	0.956286	-3.12294	3.5	25.5	1.01	1	1	1	1	0	0	1
50	0	0	31.1882	0	0	26.2	4	42	78	33	193	48	137	0.90755	-2.40623	4.1	25.3	0.37	2	1	1	1	0	0	1
50	0	1	39.5421	0	1	20.9	4.2	61	83	53	215	40	151	1.60182	-0.869448	4.3	645.1	1.28	3	1	1	3	1	1	0
50	0	1	27.9831	0	1	22.9	4.7	147	226	31	175	54	102	2.135	-1.49965	6.3	24.6	1.22	3	1	1	2	0	1	0
51	0	1	33.7815	0	0	24.3	4.2	132	163	156	259	49	245	2.16992	-0.611821	4.6	43.4	0.9	2	1	2	2	0	0	1
51	0	0	24.3608	0	0	26.1	4.5	33	53	169	228	52	146	0.885739	-3.24467	2.5	21.9	0.3	1	2	1	2	0	0	1
51	0	1	32.8455	1	1	36.8	3.5	25	36	25	195	36	149	0.577446	-1.97703	4.4	10	0.64	2	1	1	1	0	1	0
52	0	1	31.5556	0	0	19.9	4	35	35	157	167	47	94	1.54591	-1.02178	5.5	12	1.44	1	1	1	1	0	0	0
52	0	1	26.0375	0	0	17.5	4.5	120	237	53	209	49	57	2.31618	-2.04721	3.6	15	0.87	1	1	1	1	0	0	0
52	0	1	29.0487	0	0	31.6	3.8	183	157	201	311	37	392	2.40335	-1.35248	12	87	0.83	3	2	2	1	0	0	0
52	0	0	33.8021	1	1	16.2	4	68	98	488	159	38	260	2.20488	0.497332	7.7	84	3.58	2	2	1	3	1	1	0
52	0	1	22.4459	0	0	18.3	3.8	35	46	62	195	50	82	1.46636	-1.77483	3.7	50	2.83	1	2	0	2	0	1	0
52	0	0	18.0785	0	0	12.4	3.9	55	53	31	209	47	69	3.16815	-1.21026	4.3	95.9	0.67	2	1	1	1	0	1	1
53	0	1	28.4009	1	0	15.9	4	50	53	58	193	54	62	2.28934	0.312647	6.7	43	1.59	2	2	2	0	0	0	0
53	0	0	34.1986	0	0	18.6	4	25	31	50	171	39	319	1.27945	0.371051	5	66.9	1.1	1	1	0	1	0	0	1
53	0	1	26.3901	0	1	27.6	4.2	64	94	43	173	49	104	1.2676	-2.91929	4.7	15.7	0.54	3	2	1	3	1	1	0
54	0	1	35.8533	0	1	30.6	3.9	57	90	40	200	72	69	1.06029	-2.23179	4.6	22.1	1.21	3	2	1	2	0	0	0
54	0	1	30.9261	0	0	8.3	4	83	72	78	205	62	85	6.36396	0.652305	8.2	159.96	1.9	1	2	1	4	1	0	0
54	0	1	25.9375	0	1	22.8	4.3	57	117	44	236	64	81	1.24808	-2.55857	5.7	22.3	0.87	2	1	1	0	0	1	0
54	0	1	22.2444	0	1	20.1	4	45	85	42	226	50	97	1.3113	-2.31491	3.7	28	0.85	2	3	2	1	0	1	0
54	0	0	27.5802	1	1	23.1	3.6	20	24	75	144	43	189	0.954347	-0.508461	5.4	20	0.44	1	1	2	3	1	1	0
54	0	0	33.91	1	1	10.5	3.6	65	81	66	167	37	181	3.71429	1.69399	7.7	92.7	1.47	2	2	2	3	1	1	0
55	1	0	29.2184	1	1	20.5	4.4	28	27	38	205	56	140	1.44572	-0.305803	3.2	27.6	0.61	1	1	1	2	0	0	0
55	1	0	30.3134	0	1	5.9	3.9	44	71	51	154	29	146	4.86782	0.48198	5.9	612.6	1.96	1	2	1	3	1	0	0
55	1	1	28.9341	0	0	21.5	4.4	20	27	165	272	60	284	0.984628	-1.88586	4	53.7	0.78	2	1	1	2	0	0	0
55	1	1	24.0165	1	0	21.6	4.2	77	91	41	166	40	125	2.05532	-0.994757	5.9	35.4	0.66	2	2	1	2	0	0	0
55	1	1	32.7577	0	1	20.8	4	74	103	142	202	37	248	1.92802	-0.0635115	4.7	27	0.91	2	2	0	0	0	0	1
55	1	0	29.3575	1	1	18.8	4.6	22	40	29	194	56	123	1.01765	-0.685893	3.5	29.1	0.24	1	1	1	1	0	1	1
56	1	1	28.9205	0	0	9	3.5	57	50	38	153	48	106	5.01574	0.76413	9.6	389.9	2.69	2	3	2	4	1	0	0
56	1	0	28.0495	1	0	8.2	4.1	59	106	62	192	33	262	3.91357	0.942694	8.7	260.4	3.1	1	1	1	3	1	0	0
56	1	1	24.737	0	0	17.8	4.1	29	52	20	205	43	152	1.26522	-1.74561	3.6	36.1	3.87	1	2	1	2	0	0	0
56	1	0	36.989	1	0	23.6	3.8	61	70	168	134	33	109	1.73004	0.290683	6.4	97.6	1.95	1	1	1	2	0	0	1
56	1	1	25.8136	0	1	30.3	3.9	20	24	113	213	66	88	0.754518	-2.86452	4.4	10	0.54	1	0	0	0	0	1	0
56	1	1	23.0608	1	0	20.3	3.9	81	125	113	193	96	90	1.99858	-0.876765	4.9	45	0.49	2	0	1	0	0	1	1
56	1	1	31.1994	1	0	17.2	3.9	46	48	107	201	47	321	2.16171	0.598489	4.9	11.8	0.86	1	1	0	1	0	1	1
57	1	1	44.8549	1	1	19.8	4.2	63	57	73	185	40	173	2.40222	1.52857	5.9	39	0.89	1	2	2	1	0	0	0
57	1	1	37.2672	1	1	19.5	4.2	113	157	83	226	54	79	2.63614	0.472666	8	38.9	1.1	1	2	1	2	0	1	0
58	1	1	35.5056	1	0	5.1	3	36	25	86	148	69	53	8.18824	3.72113	10.4	494.9	6.94	1	1	1	4	1	0	1
58	1	1	31.9283	1	1	5.3	2.5	19	13	23	121	23	83	5.76679	3.71018	9.4	185.8	4.32	1	2	1	4	1	1	1
59	1	1	35.1364	0	1	11.2	4.2	182	133	42	191	44	113	8.31342	0.937563	6.6	216.3	2.09	2	2	1	3	1	0	0
59	1	1	30.6628	1	1	19.9	4	79	87	160	111	60	49	2.51111	0.192265	7.7	110.3	0.88	2	2	1	3	1	0	0
59	1	0	29.5845	1	1	19.6	4.2	55	85	59	187	64	101	1.79576	-0.260468	3.6	18	0.57	2	2	1	2	0	0	1
59	1	1	22.3133	0	0	20.3	4.7	30	34	40	171	62	125	1.49533	-2.26202	4.8	20	0.35	2	1	1	1	0	0	0
59	1	1	29.562	0	0	18.8	4.1	32	31	124	196	61	74	1.8037	0.288762	6.1	96.5	1.3	1	1	2	4	1	1	0
60	1	0	25.0383	0	0	9.7	3.8	58	125	139	215	46	165	3.20887	-0.411038	5.5	96.6	1.77	1	1	0	1	0	0	1
61	1	1	29.2951	0	1	24.6	4	43	61	67	197	47	86	1.36521	-0.67439	3.9	15.5	0.55	1	1	1	1	0	0	0
61	1	1	25.1486	0	1	11.6	4.6	135	122	129	204	73	89	6.42726	0.627461	9	49	0.55	2	2	2	3	1	0	0
61	1	0	30.7394	0	0	18.5	3.8	43	41	335	196	47	234	2.21429	0.726798	7	196	0.9	1	1	1	2	0	1	0
61	1	0	27.2024	0	1	25.2	3.8	23	28	24	176	35	235	1.05215	-1.83176	3.8	32.9	0.92	1	1	0	0	0	1	0
61	1	0	35.5937	0	1	5.6	3.4	45	30	55	130	33	86	8.9494	2.44081	9.6	288.2	4.54	1	1	1	4	1	1	0
63	1	1	25.4754	1	1	22.5	4.8	77	96	29	195	46	152	2.20046	-1.11825	4.7	51.6	0.77	2	1	1	1	0	0	1
63	1	0	23.0494	1	1	27.5	4.2	33	63	74	183	52	127	0.95247	-1.87578	5.1	44	0.83	1	1	0	0	0	1	0
63	1	0	29.9128	0	1	25.8	3.7	41	55	52	237	36	265	1.34997	-1.5902	4.1	90.8	1.44	1	1	0	1	0	1	1
63	1	0	29.4118	0	1	21.2	4.4	82	124	85	210	34	162	2.1883	-0.454617	5.1	51	0.57	1	1	1	1	0	1	0
64	1	1	27.9297	0	0	25.7	4.1	124	100	61	169	56	93	3.08794	-0.371009	7.8	122.1	1.32	1	1	1	2	0	0	0
64	1	1	33.4429	1	1	22.9	4.1	73	110	55	150	55	104	1.94523	-0.0593646	6.8	115.9	0.84	2	1	1	2	0	0	1
64	1	0	28.6672	1	0	16.8	4.5	26	50	46	182	41	143	1.40074	-0.121482	3.8	53.3	0.86	2	1	1	2	0	0	1
65	1	1	29.7741	1	0	18.5	4.1	161	159	57	237	49	152	4.4861	0.550216	4.5	80	1.95	2	1	0	0	0	0	0
65	1	1	23.7253	0	1	19.9	4.2	87	123	88	203	50	151	2.56228	-1.69858	5.1	35	0.61	2	2	2	1	0	0	1
65	1	1	32.0922	0	1	9.7	3.9	38	32	51	192	51	117	4.50143	1.08729	4.8	137	1.02	1	2	1	3	1	1	0
65	1	1	31.0056	0	1	30.6	4.3	46	60	44	216	70	105	1.26146	-2.41247	3.5	49.5	0.86	2	1	0	0	0	1	0
66	1	1	29.8698	0	0	15.2	3.8	79	117	43	175	43	74	3.17128	-0.240776	3.1	62.7	1.91	1	1	1	2	0	0	0
66	1	1	21.0171	0	1	21.6	4	27	28	200	182	61	91	1.5591	-0.62075	2.9	19.3	0.47	1	1	0	1	0	0	1
66	1	0	29.755	0	0	9.6	3.7	36	26	42	166	46	157	4.85387	2.37474	5.3	234.2	2.02	1	1	1	3	1	1	0
66	1	1	36.7111	1	1	14.2	3.8	59	42	39	190	44	170	4.23139	2.38456	7.8	122	1.89	3	2	1	3	1	1	0
66	1	1	32.3764	1	1	13.2	4.4	42	71	59	217	60	175	2.49224	0.906019	4.1	86	0.95	3	2	1	3	1	1	0
66	1	0	28.7889	1	1	21.6	3.5	20	10	16	130	36	60	1.9325	1.46516	4.3	64.9	1.53	1	0	0	4	1	1	1
66	1	0	27.8893	1	1	28.4	4	106	137	94	206	32	214	2.10461	-1.04742	9.5	127.2	1.01	2	2	1	4	1	1	1
67	1	0	29.6547	1	0	23.2	4.4	85	83	137	196	41	191	2.69443	-0.184602	5.4	61	0.68	2	1	1	2	0	0	0
67	1	1	24.7475	1	1	25.2	4.3	71	79	65	219	63	106	2.12383	-0.963992	4.9	29.4	0.76	1	1	1	1	0	0	0
67	1	1	30.218	1	0	13.6	3.9	105	108	87	198	43	268	4.97752	1.39499	6.1	46.4	1.19	1	1	1	2	0	0	1
67	1	0	27.4235	0	1	14.1	4.2	37	50	124	176	43	157	2.48641	0.639406	3.9	32.9	0.77	2	1	1	0	0	0	1
67	1	1	22.6953	1	0	23.2	4	153	94	84	171	46	77	4.55737	0.0227412	4.6	93.2	2.71	1	1	1	1	0	1	0
67	1	0	22.6263	0	0	15.6	4.5	44	76	61	197	56	126	2.16768	-1.49397	4.3	22.7	0.46	1	1	1	1	0	1	1
67	1	0	25.8222	0	0	18.4	4	59	82	60	159	52	99	2.37248	-1.0884	3.6	60.9	0.99	3	2	2	3	1	1	1
67	1	0	31.9261	1	0	14.5	3.8	65	70	122	165	31	203	3.58981	1.46134	5	62.8	1.52	1	1	1	3	1	1	1
67	1	0	28.4448	1	1	19.4	3.8	117	68	373	219	72	205	4.90009	1.2812	6.1	59.7	1.27	1	1	1	1	0	1	0
68	1	0	25.134	1	1	10.7	3.7	44	60	377	193	86	110	3.60996	1.2266	5.2	99.3	1.24	2	1	1	3	1	0	0
68	1	1	29.1406	0	0	9.3	3.2	68	53	58	189	55	73	6.82963	1.52941	12.7	3284	6.63	1	2	2	3	1	1	0
69	1	1	27.9421	0	0	9.5	3.7	54	33	57	153	39	124	6.82751	2.57756	6.1	250.1	1.12	2	1	1	3	1	0	0
69	1	1	22.7215	0	0	8.4	3.9	54	61	81	187	62	92	5.67935	0.224218	3.9	204.7	1.82	1	1	0	2	0	0	0
69	1	1	35.1111	1	0	12.2	3.7	35	31	99	180	37	140	3.5553	2.39819	7.5	235	1.58	2	1	2	3	1	0	1
69	1	1	29.4311	0	0	17.9	3.3	43	20	24	193	36	148	3.70638	1.26802	7.5	444.1	2.74	1	1	1	3	1	1	0
69	1	1	25.619	0	1	20.3	4.1	61	59	100	168	47	137	2.69934	0.0947479	4	42	1.32	1	2	1	3	1	1	1
70	1	0	36.1328	0	0	15.9	3.5	49	51	73	168	49	177	3.02073	0.885661	5.2	62.3	0.57	2	1	1	3	1	0	0
71	1	0	25.4107	0	1	12.7	3.5	106	147	79	200	37	182	4.88767	0.0934787	4.5	57.1	1.5	1	2	1	2	0	0	1
71	1	0	23.9502	0	1	17.8	4.3	37	31	50	153	58	45	2.65069	0.362931	5.8	107.7	1.96	1	1	0	3	1	0	1
71	1	0	25.6557	0	0	16.4	3	22	17	15	115	47	42	2.31	0.532814	5.4	178.4	4.15	1	1	1	3	1	1	0
71	1	1	31.9962	1	1	15.7	4	43	41	146	190	44	138	3.03693	1.44694	7.3	332.6	2.07	1	1	1	4	1	1	1
71	1	1	23.6447	1	1	17.9	4	33	30	160	285	39	230	2.38978	0.426601	3.5	101	0.9	1	2	0	0	0	1	1
72	1	0	22.4764	0	0	20.7	4.1	51	41	22	180	44	324	2.77039	-1.06376	3.8	92	1.26	1	1	1	1	0	0	1
72	1	1	30.7055	0	1	21.5	4	55	77	30	195	68	74	2.09899	-0.852538	4.5	90.7	1.79	2	3	1	1	0	1	0
72	1	1	27.135	0	0	11.4	4.3	62	70	37	252	65	151	4.68026	0.0965441	5	205.5	1.26	1	1	1	2	0	1	0
73	1	0	24.281	0	0	6.9	4	63	50	78	158	50	120	9.42604	1.01881	8.2	266.2	0.93	1	1	1	2	0	0	0
73	1	0	21.526	1	0	10.2	2.5	43	22	26	96	33	53	6.56115	3.13844	12.5	418.5	8.3	2	2	1	4	1	0	1
73	1	0	25.9007	0	0	12.6	4.1	37	50	17	199	47	90	3.03158	-0.150731	3.9	62	0.68	1	1	0	0	0	0	1
73	1	1	35.4254	1	1	15.4	3.7	63	52	89	141	34	314	4.14134	2.24141	9.1	293.9	1.05	1	1	0	3	1	1	0
73	1	0	25.1296	1	1	20.6	4.1	105	96	38	218	50	172	3.7976	0.216994	4.4	27.8	0.47	2	2	1	2	0	1	1
73	1	1	26.4024	1	1	19.8	4	48	54	39	214	45	206	2.40825	0.303821	5.1	97	0.87	1	1	2	1	0	1	1
74	1	1	35.211	1	1	8.4	4	81	50	77	175	55	81	10.0914	3.37463	8.6	369.7	4.3	1	2	1	4	1	0	0
74	1	1	28.3039	0	0	21	3.5	64	72	59	153	56	121	2.65782	0.693562	4.6	59.6	1.96	1	1	1	3	1	1	0
74	1	0	25.2206	0	1	18	4.3	108	143	97	226	67	126	3.71291	-0.996567	9.1	94.6	1.26	2	2	0	3	1	1	1
75	1	0	28.4575	1	1	7.8	3.9	33	51	53	182	34	300	4.4432	1.95759	3.7	61	0.8	1	0	0	0	0	1	1
75	1	0	24.8216	1	1	10	4.3	112	64	251	146	39	139	10.5	2.15773	8.5	245	1.26	1	1	1	4	1	1	1
75	1	1	25.2197	0	1	22.4	3.8	68	63	63	201	64	155	2.86848	-0.880779	5.2	36.2	0.77	2	1	1	3	1	1	1
76	1	0	28.8187	0	1	25.3	4	46	77	63	183	44	118	1.57473	-1.49161	5.1	37.8	0.36	2	2	2	1	0	1	1
77	1	1	25.495	0	1	17.8	4	61	55	47	195	39	95	3.55811	-0.285467	3.6	52.4	1.57	1	1	1	2	0	1	1
80	1	0	23.6347	0	0	16.5	4.2	47	58	35	188	66	82	2.9922	-0.608095	3.9	112.2	1.06	2	1	0	1	0	1	0
80	1	1	29.3847	1	0	13	3.8	33	21	49	175	37	126	4.4315	2.53487	5.3	61	0.59	1	1	2	1	0	1	1
82	1	1	23.0761	1	1	8.2	3	31	14	17	137	33	85	8.2851	3.80429	5.9	159.9	3.32	1	0	0	4	1	1	0
82	1	0	26.0077	0	1	17.9	4	74	96	46	219	47	75	3.45985	-0.400154	4	60.7	0.72	1	2	1	2	0	1	0
84	1	1	26.8962	0	1	16.9	3.1	63	105	145	161	45	123	3.0559	1.44224	8.9	152.3	1.24	1	2	1	3	1	1	0
84	1	0	22.7466	1	0	22.2	3.5	37	39	180	172	38	143	2.24179	0.444411	6.6	57.9	1.97	1	1	0	4	1	1	1
